# Supplementary material for: Spring migration patterns, habitat use, and stopover site protection status for two declining waterfowl species wintering in China as revealed by satellite tracking
Source: Ecol Evol. 2018 May 24;8(12):6280–9. doi: 10.1002/ece3.4174 (PMC6024133; doi:10.1002/ece3.4174)
Supplement: Supplementary file 6 [file ECE3-8-6280-s006.R]

#### estimate utilization distribution of white-fronted geese using the dynamic Brownian bridge model 
library(sp)
library(rgdal)
library(raster)
library(mapproj)
library(move)
library(maptools)
Proj1 <- CRS("+proj=longlat +datum=WGS84 +ellps=WGS84 +towgs84=0,0,0") 
Proj2 <- CRS("+proj=utm +zone=50 +ellps=WGS84 +datum=WGS84 +units=m +no_defs ") 
# UTM Projection zone 50N is used in this study
# Estimate the most used area (0.75), highly used area (0.90) and migration corridor (0.99)
prob <- c(0.99, 0.90, 0.75)
calc_UD <- function(sp.locs, Proj1, Proj2, err){
  mdata <- move(x = sp.locs$Longitude, 
                y = sp.locs$Latitude, 
                time = as.POSIXct(sp.locs$Time, "%Y/%m/%d %H:%M", tz = Sys.timezone(location = T)),
                data = sp.locs,
                animal = sp.locs$BirdsID,
                proj = Proj1)
  mdata <- spTransform(mdata, Proj2)
  mdata_dbbmm <- brownian.bridge.dyn(mdata, raster = 10000, margin = 11, window.size = 31, 
                                     location.error = err, ext = .3)

  return(mdata_dbbmm)
}
calc_shp <- function(mdata_dbbmm, p, fname){
  cont.p <- raster2contour(mdata_dbbmm, level = p)
  cont.poly <- SpatialLines2PolySet(cont.p)
  cont.poly <- PolySet2SpatialPolygons(cont.poly)
  cont.poly <- SpatialPolygonsDataFrame(cont.poly, data = data.frame(ID = 1))
  cont.poly <- spTransform(cont.poly, Proj2)
  writeOGR(cont.poly)
}
locs <- read.csv()
locs <- locs[, c("BirdsID", "Latitude", "Longitude", "Time", "Date", "PrecisionGrade")]
birdnames <- unique(locs$BirdsID)
for(sp in birdnames){
  sp.locs <- locs[which(locs$BirdsID == sp), ]
  if(substr(as.character(sp), 1, 1) == "E"){
    mdata_dbbmm <- calc_UD(sp.locs = sp.locs, Proj1 = Proj1, Proj2 = Proj2, err = 20)
  }else if(substr(as.character(sp),1,1) == "H"){
    sp.locs <- sp.locs[which(sp.locs$PrecisionGrade != "D"),]
    mdata_dbbmm <- calc_UD(sp.locs = sp.locs, Proj1 = Proj1, Proj2 = Proj2, err = 10)
  }else if(substr(as.character(sp),1,1) == "T"){
    sp.locs <- sp.locs[which(as.numeric(as.character(sp.locs$PrecisionGrade)) < 4),]
    newerr <- sapply(as.numeric(as.character(sp.locs$PrecisionGrade)), FUN = function(x){
      if(x <= 3){
        return(5)
      }else if(all(x > 3, x < 4)){
        return(30)
      }else{
        return(100)
      }
    })
    newerr <- as.numeric(unlist(newerr))
    mdata_dbbmm <- calc_UD(sp.locs = sp.locs, Proj1 = Proj1, Proj2 = Proj2, err = newerr)
  }
  save(mdata_dbbmm)
  for(p in prob){calc_shp(mdata_dbbmm, p, fname)}
  coordinates(sp.locs) <- ~Longitude+Latitude
  proj4string(sp.locs) <- Proj1
  writeOGR(sp.locs)
}  
weight <- lapply(birdnames, FUN = function(x){
  min <- min(locs$Date[which(locs$BirdsID == x)])
  max <- max(locs$Date[which(locs$BirdsID == x)])
  return(max - min)
  })
xstd <- stack()
for(sp in birdnames){
  x <- get(birdUD)
  x <- getVolumeUD(x)
  xstd <- addLayer(xstd, x)
}

xw <- weighted.mean(xstd, w = weight, na.rm = T)
xw <- (xw - minValue(xw))/(maxValue(xw) - minValue(xw))
writeRaster(xw)
